# Supplementary material for: Presenting simulation results in a nested loop plot
Source: BMC Med Res Methodol. 2014 Dec 12;14:129. doi: 10.1186/1471-2288-14-129 (PMC4272778; doi:10.1186/1471-2288-14-129)
Supplement: Supplementary file 1 — Additional file 1: Data file of example data ( res.rda ). This file (res.rda) contains the data of the example. (ZIP 238 KB) [file 12874_2014_1136_MOESM1_ESM.zip]

Archive with 1 entries (1 files):
- 7192183001383214_add1.rda
