# Supplementary material for: Presenting simulation results in a nested loop plot
Source: BMC Med Res Methodol. 2014 Dec 12;14:129. doi: 10.1186/1471-2288-14-129 (PMC4272778; doi:10.1186/1471-2288-14-129)
Supplement: Supplementary file 2 — Additional file 2: R functions. The filename is nestedloop.R, containing three R functions. R function nestedloop can be used to reorder a dataset with simulation results. Argument x is the simulation dataset, argument varnames is a character string giving the variable names of simulation parameters used for ordering. Both arguments x and varnames are mandatory. Arguments sign and varlabels are optional. R function lines.nestedloop can be used to plot vertical and reference lines in an nested loop plot. Only argument x is mandatory. R function panel.nestedloop can be used to plot vertical and reference lines in a hybrid plot. Only argument x is mandatory. (ZIP 1 KB) [file 12874_2014_1136_MOESM2_ESM.zip]

Archive with 1 entries (1 files):
- 7192183001383214_add2.r
