# Supplementary material for: Presenting simulation results in a nested loop plot
Source: BMC Med Res Methodol. 2014 Dec 12;14:129. doi: 10.1186/1471-2288-14-129 (PMC4272778; doi:10.1186/1471-2288-14-129)
Supplement: Supplementary file 3 — Additional file 3: R commands for the example. This file (example-fig2-fig3-new.R) contains the R commands for the example (nested loop plot, Figure 2; hybrid plot, Figure 3). (ZIP 2 KB) [file 12874_2014_1136_MOESM3_ESM.zip]

Archive with 1 entries (1 files):
- 7192183001383214_add3.r
